# Supplementary material for: CT-Detected Subsolid Nodules: A Predictor of Lung Cancer Development at Another Location?
Source: Cancers (Basel). 2021 Jun 4;13(11):2812. doi: 10.3390/cancers13112812 (PMC8200192; doi:10.3390/cancers13112812)
Supplement: Supplementary file 1 [file cancers-13-02812-s001.zip]

Archive with 1 entries (1 files):
- cancers-1225266-supplementary.pdf
